# Supplementary material for: Single-cell RNA sequencing analysis of human Alzheimer’s disease brain samples reveals neuronal and glial specific cells differential expression
Source: PLoS One. 2023 Feb 24;18(2):e0277630. doi: 10.1371/journal.pone.0277630 (PMC9955959; doi:10.1371/journal.pone.0277630)
Supplement: S1 Table — (XLSX) [file pone.0277630.s002.xlsx]

## Sheet: Alzheimer cases
AD and control post mortem brain samples (2 of each were selected for the current paper, marked in yellow).
Case Number	Gender	Age	Disease stage	Column1
SD029/14	Female	87	Alzheimer's braak stage 4	Haemorrhage, Vascular disease, Lacunar
SD004/14	Female	78	Alzheimer's braak stage 4	Haemorrhage, cerebral (old),Cerebral amyloid angiopathy, sporadic
SD019/13	Female	82	Alzheimer's braak stage 4	Cerebral amyloid angiopathy, sporadic,Haemorrhage, intracerebral Vascular disease
SD013/13	Male	86	Alzheimer's braak stage 4	Haemorrhage, intracerebral Vascular disease,Cerebral amyloid angiopathy, sporadic Lewy Body Disease, brain stem subtype
SD046/14	Female	83	Alzheimer's braak stage 3	Cerebral amyloid angiopathy, sporadic,Haemorrhage, cerebral
SD040/13	Female	85	Alzheimer's braak stage 2	Haemorrhage, intracerebral, Vascular disease, Lacunar
0	Male	67	Alzheimer's braak stage 2	Haemorrhage, intracerebral, Vascular disease, Lacunar
SD063/13	Female	77	Alzheimer's braak stage 1	Cerebral amyloid angiopathy, sporadic,Vascular disease, Lacunar
SD037/13	Male	72	Alzheimer's braak stage 1	Cerebral amyloid angiopathy, Haemorrhage, intracerebral,Vascular disease, Lacunar
SD027/13	Male	79	Alzheimer's braak stage 1	Haemorrhage, intracerebral,Cerebral amyloid angiopathy,sporadic
	Early stage
	Mid stage
	Late stage

## Sheet: Control brains cases 
CONTROLS	gender	age	age 62-87	Pafaffin	frozen
SD034/15	Male	69	Hippocampus (Posterior)	√	NA
SD042/14	Male	63	Hippocampus (Posterior)	√	NA
SD042/14	Male	63	Superior temporal gyrus BA41/42	√	NA
SD014/13	Female	74	Superior temporal gyrus BA41/42	√	NA
SD055/12	Male	76	Superior temporal gyrus BA41/42	√	NA	y
SD048/12	Male	63	Temporal	√	NA
SD036/12	Male	75	BA6/8 Frontal convexity	NA	NA
SD015/12	Male	68	BA6/8 Frontal Convexity	√	NA
SD027/11	Female	79	BA6/8 Frontal Convexity	NA	√
CONTROLS			AGE 16-45	P	F
SD026/16	Female	37	Hippocampus (Anterior)	√	√
