# Supplementary material for: Single-cell RNA sequencing analysis of human Alzheimer’s disease brain samples reveals neuronal and glial specific cells differential expression
Source: PLoS One. 2023 Feb 24;18(2):e0277630. doi: 10.1371/journal.pone.0277630 (PMC9955959; doi:10.1371/journal.pone.0277630)
Supplement: S2 Table — (XLSX) [file pone.0277630.s003.xlsx]

## Sheet: AD CASES
TR61/16
BRAAK 1-2	BA6/8	BA41/42	BA17	ANT HC	POST HC		H&E	NeuN	GFAP	LFB	CD68	MBP	NogoA	Olig2
SD027/13 paraffin	M,N	AC,AD	AS,AT	U,V	AG,AH
SD027 /13 frozen	√	√	√	√	√
SD037/13 parafin	M,N	AC,AD	AS,AT	U,V	AG,AH
SD037/13 frozen	√	√	√	X	√
SD040/13 paraffin	M,N	AC,AD	AS,AT	U,V	AG,AH
SD040/13 frozen	√	√	√	√	√
SD043/13 paraffin	M,N	AG,AH	AY,AZ	U,V	AK,AL
SD043/13 frozen	√	√	√	X	√
SD039/14 frozen
SD039/14 paraffin
Braak 3-4	BA6/8	BA41/42	BA17	ANT HC	POST HC		H&E	NeuN	GFAP	LFB	CD68	MBP	NogoA	Olig2
SD013/13 paraffin	M,N	AC,AD	AS,AT	U,V	AG,AH
SD013/13 frozen	√	√	√	√	√
SD019/13 paraffin	M,N	AC,AD	AS,AT	U,V	AG,AH
SD019/13 frozen	√	√	√	√	√
SD004/14 paraffin	M,N	AG,AH	AY,AZ	U,V	AK,AL
SD004/14 frozen	√	√	√	√	√
SD029/14 parafin	M,N	AG,AH	AY,AZ	U,V	AK,AL
SD029/14 frozen	√	X	√	√	√
SD046/14 Paraffin	M,N	AG,AH	AY,AZ	U,V	AK,AL
SD046/14 frozen	√	√	√	√	√
Braak 5-6							H&E	NeuN	GFAP	LFB	CD68	MBP	NogoA	Olig2
SD049/14 paraffin	M,N	AG,AH	AY,AZ	U,V	AK,AL
SD049/14 frozen	√	√	√	√	√
SD056/14 paraffin	M,N	AG,AH	AY,AZ	U,V	AK,AL
SD056/14 frozen	√	√	√	√	√
SD014/15 paraffin	M,N	AG,AH	AY,AZ	U,V	AK,AL
SD014/15 frozen	√	√	√	√	√
SD048/15 paraffin	M,N	AG,AG	AY,AZ	U,V	AK,AL
SD048/15 frozen	√	√	√	√	√
SD033/13 paraffin	BA8,A	P	X	X	S
SD033/13 frozen	FC	TEMP	OCC	HIPPOCAMPUS		*
* REFERRED CASE
x	No samples available
The letters indicate which blocks- lab use only
Controls List on page 2
I have highlighted the most duitable cases in red on the next page and are listed below
age 62-87
SD034/15
SD015/12
SD014/13
SD046/13
SD034/15
Younge controls we have enough tissue

## Sheet: CONTROL CASES
						for experiment		Neuropathology
CONTROLS			age 62-87	Pafaffin	frozen
SD034/15	Male	69	Hippocampus (Posterior)	√	NA		BBN001.26308
SD034/15	Male	69	Hippocampus (Anterior)	√	√	y		No significant abnormalities
SD034/15	Male	69	Occipital BA17	√	√	y
SD034/15	Male	69	Superior temporal gyrus BA41/42	√	√	y
SD034/15	Male	69	BA6/8	√	√
				P	F
SD042/14	Male	63	Hippocampus (Posterior)	√	NA		BBN_24219	No significant abnormalities
SD042/14	Male	63	Hippocampus (Anterior)	√	√	y
SD042/14	Male	63	Occipital BA17	√	√	y
SD042/14	Male	63	Superior temporal gyrus BA41/42	√	NA
SD042/14	Male	63	BA6/8	√	√	y
				P	F
SD046/13	Male	62	Hippocampus (Posterior)	√	√	y	BBN_18407	No significant abnormalities
SD046/13	Male	62	Hippocampus (Anterior)	√	√	y
SD046/13	Male	62	Occipital BA17	√	√	y
SD046/13	Male	62	Superior temporal gyrus BA41/42	√	√	y
SD046/13	Male	62	BA6/8	√	√
				P	F
SD014/13	Female	74	Hippocampus (Posterior)	√	√		BBN_14395	No significant abnormalities
SD014/13	Female	74	Hippocampus (Antererior)	√	√
SD014/13	Female	74	Occipital BA17	√	√
SD014/13	Female	74	Superior temporal gyrus BA41/42	√	NA
SD014/13	Female	74	BA6/8	√	√
				P	F
SD055/12	Male	76	Hippocampus (Posterior)			√ 1 block HC NOT SPECIFIED ANT OR POST
SD055/12	Male	76	Hippocampus (Anterior)			y	BBN_9508	No significant abnormalities
SD055/12	Male	76	Occipital BA17	√	√	y
SD055/12	Male	76	Superior temporal gyrus BA41/42	√	NA	y
SD055/12	Male	76	BA6/8 Frontal convexity	NA	√	Not specified if ant or post
				P	F
SD048/12	Male	63	Hippocampus (Posterior)			√ 1 block HC NOT SPECIFIED ANT OR POST
SD048/12	Male	63	Hippocampus (Anterior)			y	BBN_7626	No significant abnormalities
SD048/12	Male	63	Occipital	√	√	y
SD048/12	Male	63	Temporal	√	NA
SD048/12	Male	63	BA6/8 Frontal convexity	√	√	Not specified if ant or post
				P	F
SD036/12	Male	75	Hippocampus (Posterior)			√ 1 block HC NOT SPECIFIED ANT OR POST
SD036/12	Male	75	Hippocampus (Anterior)				BBN_4174
SD036/12	Male	75	Occipital	√	√			Neuropathological examination showed no significant abnormality.
SD036/12	Male	75	Temporal Superior	√	√
SD036/12	Male	75	BA6/8 Frontal convexity	NA	NA
				P	F
SD015/12	Male	68	Hippocampus (Posterior)	√	√		BBN_3778	No neuropathological findings or normal aging changes
SD015/12	Male	68	Hippocampus (Anterior)	√	√
SD015/12	Male	68	Occipital	√	√
SD015/12	Male	68	Temporal Superior	√	√
SD015/12	Male	68	BA6/8 Frontal Convexity	√	NA
				P	F
SD027/11	Female	79	Hippocampus (Posterior)	√	√		BBN_2566	Neuropathological examination demonstrated severe cerebrovascular disease in the form of large vessel atherosclerosis and small vessel lipohyalinosis. The small vessel disease is associated with lacunar infarctions. There is no significant acute pathology noted.
SD027/11	Female	70	Hippocampus (Anterior)	√	√
SD027/11	Female	79	Occipital	√	√
SD027/11	Female	79	Temporal Superior	√	√
SD027/11	Female	79	BA6/8 Frontal Convexity	NA	√
CONTROLS			AGE 16-45	P	F
SD026/16	Female	37	Hippocampus (Anterior)	√	√		BBN 001.28960	No significant abnormalities
SD026/16	Female	37	Hippocampus (Posterior)	√	√
SD026/16	Female	37	Occipital BA17	√	√
SD026/16	Female	37	Anterior frontal convexity PMC BA6/8	√	√
SD026/16	Female	37	Superior temporal gyrus BA41/42	√	√
				P	F
SD022/16	Male	39	Hippocampus (Anterior)	√	√		BBN001.28959	No significant abnormalities
SD022/16	Male	39	Hippocampus (Posterior)	√	√
SD022/16	Male	39	Occipital BA17	√	√
SD022/16	Male	39	Anterior frontal convexity PMC BA6/8	√	√
SD022/16	Male	39	Superior temporal gyrus BA41/42	√	√
				P	F		BBN001.26976	No significant abnormalities
SD047/15	Male	19	Hippocampus (Anterior)	√	√
SD047/15	Male	19	Hippocampus (Posterior)	√	√
SD047/15	Male	19	Occipital BA17	√	√
SD047/15	Male	19	Anterior frontal convexity PMC BA6/8	√	√
SD047/15	Male	19	Superior temporal gyrus BA41/42	√	√
